# Supplementary material for: Human Nasal Epithelial Organoids for Therapeutic Development in Cystic Fibrosis
Source: Genes (Basel). 2020 May 29;11(6):603. doi: 10.3390/genes11060603 (PMC7349680; doi:10.3390/genes11060603)
Supplement: Supplementary file 1 [file genes-11-00603-s001.zip]

Archive with 12 entries (12 files):
- Supplementary Material_v2/~$ble S1.docx
- Supplementary Material_v2/Figure S1.tif
- Supplementary Material_v2/Figure S2.tif
- Supplementary Material_v2/Table S1.docx
- Supplementary Material_v2/Thumbs.db
- Supplementary Material_v2/Video S1.mp4
- Supplementary Material_v2/Video S2.avi
- Supplementary Material_v2/Video S3.mp4
- Supplementary Material_v2/Video S4.avi
- Supplementary Material_v2/Video S5.mp4
- Supplementary Material_v2/Video S6.mp4
- Supplementary Material_v2/Video S7.mp4
